# Supplementary material for: Comparative evaluation of the Minimally-Invasive Karyotyping (MINK) algorithm for non-invasive prenatal testing
Source: PLoS One. 2017 Mar 17;12(3):e0171882. doi: 10.1371/journal.pone.0171882 (PMC5356998; doi:10.1371/journal.pone.0171882)
Supplement: S1 Table — Note that “amnio” = amniocentesis, “CVS” = chorionic villus sampling, “PN” = karyotype determined postnatally following a blood draw, “Path” = karyotype performed after elective or spontaneous termination. “Used as ref” indicates that the sample was used as a reference sample (see text). (XLSX) [file pone.0171882.s001.xlsx]

## Sheet: used only
Sample	Karyotype	Procedure	Gest Age	Used as Ref
PL1009	46,XX	CVS	11	Yes
PL1012	46,XX	amnio	17.4	Yes
PL1013	46,XY	CVS	11.1	Yes
PL1017	46,XY	CVS	12.7	Yes
PL1034	46,XX	amnio	18	Yes
PL1041	46,XY	CVS	11.2	Yes
PL1050	46,X,t(X;17)(p11.1;q25)	CVS	12.4	Yes
PL1061	46,XY	amnio	19	Yes
PL1065	46,XX	amnio	16.4	Yes
PL1068	46,XX	CVS	11.1	Yes
PL1073	46,XX	CVS	11.4	Yes
PL1090	46,XX	amnio	19	Yes
PL1107	46,XY,inv(9)(p11q13)	amnio	11.9	Yes
PL111	46,XX	CVS	12.1	Yes
PL1113	46,XY	amnio	17.4	Yes
PL1117	46,XY	CVS	11.7	Yes
PL1121	46,XX	amnio	13.5	Yes
PL1129	46,XY	CVS	11.7	Yes
PL1139	46,XX	CVS	11.6	Yes
PL114	46,XY	CVS	12.6	Yes
PL1142	46,XY	amnio	11.4	Yes
PL1144	46,XY	CVS	11.1	Yes
PL1154	47,XX,+21	CVS	9.9	No
PL1157	46,XY	amnio	11.2	Yes
PL1159	46,XY	amnio	24.1	Yes
PL1165	46,XY	CVS	11.4	Yes
PL1169	46,XX	CVS	13.4	Yes
PL1172	46,XX	CVS	11.6	Yes
PL1181	46,XX	amnio	18.2	Yes
PL1182	46,XX	amnio	16	Yes
PL1186	46,XX	amnio	22.7	Yes
PL120	46,XX	CVS	11.6	Yes
PL1206	46,XX	amnio	12.3	Yes
PL121	46,XX	CVS	11.1	Yes
PL1212	46,XY	CVS	13.1	Yes
PL1219	46,XY	amnio	13.4	Yes
PL1227	47,XY,+21	CVS	12.8	No
PL1230	47,XY,+21	CVS	11.1	No
PL1233	46,XX	amnio	19.9	Yes
PL1236	46,XY	CVS	13	Yes
PL1237	46,XX	amnio	24.8	Yes
PL125	47,XX,+21	CVS	11.9	No
PL1259	46,XY	CVS	11.2	Yes
PL1260	47,XY,+18	CVS	12.3	No
PL1261	46,XX	amnio	16	Yes
PL1262	46,XY	CVS	13.1	Yes
PL1265	46,XX	CVS	11.1	Yes
PL1268	46,XX	CVS	11	Yes
PL1271	46,XX	CVS	11.7	Yes
PL1274	46,XY	CVS	11	Yes
PL1275	46,XY	CVS	11	Yes
PL1276	46,XX	CVS	11.2	Yes
PL1285	46,XY	CVS	12.4	Yes
PL129	46,XY	CVS	11.1	Yes
PL1290	45,X	CVS	12.1	No
PL1294	46,XY,Abnormal MAA	amnio	17.7	Yes
PL1297	46,XX	CVS	13.1	Yes
PL1300	46,XY	CVS	17.3	Yes
PL1302	46,XY	CVS	12.4	Yes
PL1303	46,XX	CVS	11.6	Yes
PL1307	46,XX	CVS	12	Yes
PL1322	45,X	CVS	11.7	No
PL1327	46,XY	amnio	22.4	Yes
PL134	47,XY,+21	CVS	10.7	No
PL1342	46,XY	CVS	11.4	Yes
PL1348	46,XY	CVS	12.1	Yes
PL1351	46,XX	amnio	20.5	Yes
PL1352	46,XY	amnio	19	Yes
PL1355	46,XY	amnio	16.2	Yes
PL1363	46,XY	amnio	19.1	Yes
PL1364	46,XY	amnio	18.4	Yes
PL1365	46,XX	CVS	11.6	Yes
PL1367	46,XY	amnio	20.3	Yes
PL1370	46,XY	CVS	11.4	Yes
PL1373	46,XX	CVS	10.7	Yes
PL1375	46,XX	CVS	12.1	Yes
PL1377	46,XX	amnio	18.5	Yes
PL1383	46,XX	amnio	18.3	Yes
PL1384	46,XX	CVS	11.1	Yes
PL1388	46,XX	amnio	16.7	Yes
PL1389	46,XY	amnio	20.2	Yes
PL1390	46,XY	CVS	11.7	Yes
PL1392	46,XX	amnio	11.6	Yes
PL1393	46,XY	amnio	18.7	Yes
PL1399	46,XY	amnio	24.4	Yes
PL1405	46,XX	CVS	12.5	Yes
PL1407	46,XX	CVS	11.7	Yes
PL1408	46,XY	CVS	11.6	Yes
PL1411	46,XX	CVS	11.2	Yes
PL1421	46,XX	amnio	16.5	Yes
PL1430	46,XY	amnio	15.9	Yes
PL1433	46,XX	amnio	21.1	Yes
PL1438	46,XX	amnio	20.6	Yes
PL1442	46,XY	Path	12.3	Yes
PL1445	46,XX	amnio	16.8	Yes
PL1456	46,XX	amnio	20.3	Yes
PL1457	46,XY	CVS	12.1	Yes
PL1458	46,XY	amnio	16.2	Yes
PL1464	46,XX	CVS	11.1	Yes
PL1467	46,XY	CVS	11.5	Yes
PL1474	46,XX,inv(9)	CVS	12.3	Yes
PL1477	46,XX	CVS	12.1	Yes
PL1479	46,XY	CVS	12.7	Yes
PL1484	46,XX	CVS	11.9	Yes
PL1489	47,XX,+21	CVS	12	No
PL1500	46,XY	amnio	12.6	Yes
PL1503	46,XX,by SNP array	Path	11.4	No
PL1505	46,XY,t(17;22)	CVS	11.5	Yes
PL1506	46,XY	amnio	19.8	Yes
PL1507	46,XX	amnio	11.7	Yes
PL1511	46,XY	CVS	13.5	Yes
PL1512	46,XX	CVS	11.1	Yes
PL1516	69,XXY	Path	11.6	No
PL1520	46,XX	CVS	13.4	Yes
PL1522	46,XY	amnio	18.3	Yes
PL1523	46,XY	CVS	11.5	Yes
PL1524	46,XX	CVS	11.4	Yes
PL1525	46,XY	amnio	21.4	Yes
PL1526	46,XY	amnio	18	Yes
PL1533	46,XX	amnio	16.4	Yes
PL1538	46,XY	amnio	19.3	Yes
PL1539	46,XY,inv(9)	CVS	10.5	Yes
PL1540	46,XY	CVS	12.1	Yes
PL1541	46,XY	CVS	11.1	Yes
PL1542	46,XX	CVS	11.9	Yes
PL1544	46,XX	CVS	11.8	Yes
PL1545	46,XX	CVS	11.7	Yes
PL1549	46,XX	CVS	13.1	Yes
PL1550	46,XY	CVS	13.1	Yes
PL1551	46,XY	CVS	11.3	Yes
PL1554	46,XY	amnio	15	Yes
PL1555	46,XY	CVS	12.8	Yes
PL1557	46,XX	CVS	12	Yes
PL1558	47,XY,+21	amnio	23.5	No
PL1560	46,XX	amnio	20.5	Yes
PL1570	46,XY	amnio	18.1	Yes
PL1575	46,X,+mar(of X origin)	CVS	11.8	No
PL1580	46,XY	CVS	11.6	Yes
PL1581	46,XX	CVS	11	Yes
PL1584	46,XX	amnio	18.7	Yes
PL1587	46,XY	amnio	20.4	Yes
PL1588	47,XXY	amnio	10.1	No
PL1594	46,XX	CVS	11.1	Yes
PL1595	46,XX	amnio	20.8	No
PL1596	46,XX	CVS	12.6	No
PL1599	46,XX	CVS	11.2	No
PL1603	46,XY	CVS	12	No
PL1607	47,XX,+21	CVS	11	No
PL1608	46,XX	amnio	18.5	No
PL1611	46,XY	amnio	16.4	No
PL1614	46,XY	amnio	18.1	No
PL1617	46,XY	CVS	11.1	No
PL1618	46,XY	CVS	12.4	No
PL1621	46,XY	CVS	11	No
PL1622	47,XY,+21	amnio	17.1	No
PL1624	46,XY	Path	12.3	Yes
PL1626	46,XX	amnio	11.5	No
PL1628	46,XX	CVS	11.7	No
PL1630	46,XX	CVS	11	No
PL1631	46,XY	amnio	16.2	No
PL1632	47,XX,+21	CVS	12.1	No
PL1635	46,XX,inv(7)(q31.2q36)	CVS	12.4	No
PL1639	46,XX	amnio	18.3	No
PL1640	46,XX	amnio	12.1	No
PL1642	46,XX	CVS	11.9	No
PL1643	46,XY	CVS	11.2	No
PL1648	46,XX	CVS	11.8	No
PL1649	46,XY	CVS	12.7	No
PL1652	46,XX	amnio	23.8	No
PL1653	46,XX	amnio	16.4	No
PL1654	46,XY	CVS	11.4	No
PL1655	46,XY	amnio	18.3	No
PL1656	46,XX	CVS	11.1	No
PL1657	46,XX		18.1	Yes
PL1658	46,XY	amnio	18.4	No
PL1659	46,XY	amnio	21.1	No
PL1660	46,XY	amnio	16.1	No
PL1662	46,XY	CVS	11.8	No
PL1665	46,XX	amnio	18.4	No
PL1668	46,XX	CVS	10.4	Yes
PL1673	46,XX	amnio	21.6	Yes
PL1674	46,XX	CVS	11.1	Yes
PL1676	46,XX,inv(9)(p11q13)	CVS	11.1	Yes
PL1677	46,XY	CVS	11.2	Yes
PL1685	46,XY	amnio	20.4	Yes
PL1686	46,XX	CVS	12.4	Yes
PL1688	46,XY	amnio	18.4	Yes
PL1689	46,XY	CVS	12.2	Yes
PL1692	46,XY	CVS	11.7	Yes
PL1696	46,XX	CVS	12.1	Yes
PL1698	47,XY,+18,inv(9)(p11q13)	amnio	27.1	No
PL1699	47,XY,+21	CVS	12.5	No
PL1700	46,XX	amnio	17.2	Yes
PL1702	46,XX	amnio	18.1	Yes
PL1714	46,XX	amnio	19.1	Yes
PL1723	46,XY	CVS	11.1	Yes
PL1724	46,XY	amnio	15.1	Yes
PL1727	46,XX	CVS	11.4	Yes
PL1735	46,XY	CVS	11.8	Yes
PL1738	46,XX	CVS	12.9	Yes
PL1739	47,XX,+18	amnio	21.6	No
PL1740	46,XX	amnio	21.7	Yes
PL1742	46,XX	amnio	22.8	No
PL1744	46,XX	CVS	11.4	No
PL1747	46,XX	CVS	11.9	Yes
PL1755	46,XX	CVS	12.4	Yes
PL1756	46,XY	CVS	11.6	No
PL1759	47,XX,+21	CVS	12.7	No
PL1761	47,XX,+18	CVS	14.9	No
PL1763	46,XX	CVS	11.4	No
PL1768	46,XY	amnio	19.4	No
PL1772	46,XX	amnio	17.9	No
PL1775	46,XY	amnio	23.4	Yes
PL1778	47,XY,+21	amnio	20.7	No
PL1785	46,XX	amnio	17	Yes
PL1786	46,XY	CVS	12	No
PL1788	46,XX	CVS	15.7	No
PL1790	46,XY	CVS	13.3	Yes
PL1794	47,XX,+21	amnio	17.8	No
PL1796	46,XX	amnio	17.1	Yes
PL1820	46,XY	amnio	20.5	Yes
PL1826	46,XY	amnio	27.5	Yes
PL1827	46,XX	CVS	11.3	Yes
PL1829	45,XY,13[3]/46,XY,r(13)(p11.1q34)[12]	amnio	20.7	No
PL1830	46,XX	CVS	11.1	Yes
PL1831	46,XX	CVS	11.2	Yes
PL1837	46,XY	amnio	13.7	Yes
PL1841	46,XY	CVS	11.7	Yes
PL1857	47,XXY	amnio	32.4	No
PL1859	47,XY,+21	CVS	11.5	No
PL1860	46,XY	amnio	16.6	Yes
PL1862	47+21	amnio	34.4	No
PL1863	46,XX	amnio	22.2	Yes
PL1875	46,XY	CVS	12.8	No
PL1878	46,XX	amnio	17.7	No
PL1879	47,XY,+21	CVS	12.7	No
PL1881	46,XX,inv(9)(p11q13)	amnio	18.8	No
PL1882	46,XX	CVS	11.6	No
PL1885	46,XX	amnio	19.1	No
PL1888	46,XX	CVS	11.1	No
PL1892	46,X,der(X)t(X;Y)(p22.3;q11.22)	CVS	11.7	No
PL1901	46,XX	amnio	16.8	No
PL1907	46,XY	CVS	12.4	No
PL1909	46,XX	amnio	17.2	No
PL1915	45,X	amnio	15.1	No
PL1921	47,XY,+21	amnio	22.5	No
PL1925	47,XY,+21	amnio	11.2	No
PL1927	46,XX	amnio	16.3	No
PL1930	46,XX	Path	11.1	Yes
PL1951	92,XXXX[7]/46,XX[13]	CVS	13.1	No
PL1978	47,XX,+21	CVS	12	No
PL2018	46,XX	CVS	11.4	Yes
PL2019	46,XY	amnio	20.4	Yes
PL2024	46,XX	amnio	16.8	Yes
PL2025	46,XX	CVS	11.9	Yes
PL2026	46,XY	CVS	12.6	Yes
PL2028	46,XX	amnio	20.3	Yes
PL2030	46,XY	CVS	12.8	Yes
PL2032	46,XX	amnio	16.8	Yes
PL2035	46,XX	amnio	15.5	Yes
PL2039	47,XX,+14[5]/46,XX[25]	amnio	21	No
PL2044	47,XX,+21	PT	12.2	No
PL2046	45,X	CVS	12.5	No
PL2050	46,XX	amnio	19.7	Yes
PL2061	46,XY	amnio	13.3	Yes
PL2066	46,XY	CVS	11.8	Yes
PL2068	46,XY	amnio	20.5	Yes
PL2076	46,XX	amnio	16	Yes
PL2085	46,XX	amnio	18.4	Yes
PL2087	46,XX	amnio	19.4	Yes
PL2090	46,XX	CVS	10.9	Yes
PL2091	46,XX	CVS	11.5	Yes
PL2092	46,XX	amnio	16.2	Yes
PL2093	46,XY	CVS	12.9	Yes
PL2096	47,XX,+18	CVS	13.4	No
PL2107	47,XY,+21	CVS	12	No
PL2114	46,XY	amnio	23.8	No
PL2116	47,XX,+21	amnio	18.8	No
PL2125	46,XX	CVS	12.3	No
PL2126	46,XY	CVS	11	No
PL2137	46,XY	CVS	12.3	No
PL2138	46,XY	CVS	12.3	No
PL2143	46,XY	CVS	11.2	No
PL2150	47,XY,+21	amnio	25.2	No
PL2168	47,XX,+18	PN	15.2	No
PL2174	47,XY,+21	amnio	12.8	No
PL2197	47+21	PN	14.8	No
PL2224	47,XY,+21	amnio	19.9	No
PL2279	47+21	PN	20.2	No
PL2301	47,XX,+21	amnio	No data	No
PL234	46,XX	CVS	11.9	Yes
PL251	47,XX,+21	CVS	12.9	No
PL258	47,XX,+13	CVS	11.7	No
PL272	46,XX	amnio	11.1	Yes
PL283	46,XX	CVS	12.1	Yes
PL291	47,XX,+21	CVS	11.6	No
PL30	47,XX,+21	amnio	16	No
PL305	46,XX	amnio	11.6	Yes
PL339	46,XX	CVS	11.2	Yes
PL342	46,XX	amnio	11.4	Yes
PL378	46,XY	amnio	12.3	Yes
PL396	46,XX	amnio	12.1	Yes
PL404	46,XX	Path	11.6	Yes
PL421	46,XX	CVS	11.7	Yes
PL424	46,XX	amnio	19.3	Yes
PL425	46,XY	CVS	11.9	Yes
PL438	46,XY	amnio	17.1	Yes
PL448	46,XY	amnio	20	Yes
PL451	46,XX	CVS	8.1	No
PL459	46,XY	CVS	11.6	Yes
PL470	46,XX	amnio	13.7	Yes
PL474	46,XX	CVS	11.4	Yes
PL476	46,XY	amnio	18.4	Yes
PL480	46,XY	CVS	12.1	No
PL493	47,XX,+21	CVS	12	No
PL514	46,XX	amnio	22	Yes
PL517	47,XX,+21,inv(9)(p11q13)	CVS	12.8	No
PL518	45,XO	CVS	13	No
PL528	46,XY	amnio	19	No
PL532	46,XY	CVS	11	No
PL540	46,XY	amnio	16.8	Yes
PL545	46,XY	CVS	11	No
PL547	46,XX	CVS	11	No
PL548	46,XX	amnio	18	No
PL549	46,XX	CVS	11	No
PL551	46,XY	CVS	12	No
PL558	46,XX	amnio	18	No
PL567	46,XY	CVS	11	No
PL572	46,XX	CVS	10	Yes
PL577	46,XX	amnio	12.9	Yes
PL579	46,XY	CVS	12.4	No
PL58	47,XY,+21	CVS	12.3	No
PL594	69,XXX	amnio	21.5	No
PL598	47,XY,+21	CVS	11.5	No
PL60	47,XY,+21	amnio	18.1	No
PL615	46,XX,1.19Mb gain at 1q21.1	amnio	19	No
PL616	46,XX,del(X)(p22.3)	amnio	21.6	No
PL632	46,XY	CVS	12.1	No
PL637	46,XY	CVS	12.2	No
PL638	46,XY	CVS	11.8	No
PL66	47,XY,+18	CVS	11.3	No
PL661	47,XX,+21	amnio	16.5	No
PL667	46,XY	CVS	11.2	No
PL68	47,XX,+14	amnio	11	No
PL689	47,XY,+18	CVS	12.5	No
PL69	47,XX,+21	CVS	11	No
PL697	46,XX	CVS	11.5	Yes
PL703	46,XY	CVS	11.2	No
PL705	46,XY	CVS	12.8	No
PL706	46,XX	amnio	17.1	No
PL708	46,XX	amnio	19.5	No
PL709	46,XY	amnio	15.4	No
PL718	47,XX,+21	amnio	16.4	No
PL724	46,XX	CVS	11.5	No
PL725	46,XY	amnio	18.2	No
PL727	46,XX	CVS	12	No
PL728	46,XY	CVS	12	Yes
PL731	46,XX	CVS	12.9	No
PL733	46,XY	CVS	12.8	No
PL740	46,XX	amnio	17.1	No
PL753	46,XY	CVS	12.1	No
PL769	46,XX	CVS	13.8	No
PL770	46,XX	CVS	11.5	No
PL773	46,XY	CVS	11.4	No
PL782	46,XX	CVS	14.4	No
PL785	46,XX	CVS	13	No
PL789	47,XY,+21	Path	12	No
PL790	47,XX,+18	amnio	17.9	No
PL792	46,XX	CVS	11.9	No
PL793	46,XY	CVS	11.2	No
PL796	46,XX	CVS	11.4	No
PL799	46,XY	amnio	22.7	No
PL802	46,XX	CVS	11.4	No
PL807	46,XY	CVS	12.7	No
PL811	46,XX	CVS	11.7	No
PL813	46,XX	CVS	12.4	No
PL817	46,XY	amnio	30	No
PL823	46,XX	CVS	13.5	No
PL833	46,XX	CVS	13.1	No
PL834	47,XX,+21	CVS	11.2	No
PL841	46,XY	amnio	20.6	No
PL846	46,XX	amnio	22.4	No
PL85	47,XX,+21	PN	12	No
PL861	69,XXY	CVS	12.8	No
PL863	46,XY	CVS	12	Yes
PL877	46,XY	CVS	11.1	Yes
PL883	47,XX,+21	CVS	11.9	No
PL886	46,XY	amnio	18.1	Yes
PL888	47,XY,+21	CVS	11.4	No
PL892	46,XX	CVS	10.5	Yes
PL895	46,XX	amnio	23.8	Yes
PL898	46,XY	CVS	12.1	Yes
PL900	46,XY	amnio	23.9	No
PL916	46,XY,inv(9)	CVS	12.7	Yes
PL917	46,XX	CVS	11	Yes
PL920	46,XY	CVS	10.8	Yes
PL921	46,XX	CVS	11.5	Yes
PL926	46,XY	CVS	11.8	Yes
PL927	46,XX	CVS	12.7	Yes
PL928	47,XX,+18	amnio	20.4	No
PL929	46,XX	CVS	11.4	Yes
PL932	46,XY	amnio	19.8	Yes
PL933	46,XY	CVS	11.2	Yes
PL934	46,XY	amnio	19.5	Yes
PL964	46,XX	amnio	20	Yes
PL967	47,XX,+21	CVS	12.5	No
PL973	46,XY	CVS	12.3	Yes
PL976	46,XY	CVS	12.5	Yes
PL977	47,XY,+21	amnio	20.4	No
PL980	46,XX	CVS	10.9	Yes
PL983	46,XY	amnio	18.1	Yes
PL984	46,XY	CVS	11	Yes
PL985	47,XY,+13	CVS	11.5	No
PL995	46,XX	CVS	11.6	Yes
